# Supplementary material for: Vocal Fold Fibroblasts in Reinke’s Edema Show Alterations Involved in Extracellular Matrix Production, Cytokine Response and Cell Cycle Control
Source: Biomedicines. 2021 Jun 26;9(7):735. doi: 10.3390/biomedicines9070735 (PMC8301432; doi:10.3390/biomedicines9070735)
Supplement: Supplementary file 1 [file biomedicines-09-00735-s001.zip]

Archive with 1 entries (1 files):
- biomedicines-1222278-supplementary.pdf
